# Supplementary material for: P2X4 Receptors Mediate Ca2+ Release from Lysosomes in Response to Stimulation of P2X7 and H1 Histamine Receptors
Source: Int J Mol Sci. 2021 Sep 28;22(19):10492. doi: 10.3390/ijms221910492 (PMC8508626; doi:10.3390/ijms221910492)
Supplement: Supplementary file 1 [file ijms-22-10492-s001.zip]

Archive with 1 entries (1 files):
- ijms-1357833-supplementary.pdf
